# Supplementary material for: Comparative Analyses of the Conformational Dynamics Between the Soluble and Membrane-Bound Cytokine Receptors
Source: Sci Rep. 2020 May 4;10:7399. doi: 10.1038/s41598-020-64034-z (PMC7198498; doi:10.1038/s41598-020-64034-z)
Supplement: Supplementary file 2 — Supplementary movies. [file 41598_2020_64034_MOESM2_ESM.zip]

Archive with 7 entries (6 files):
- movie/
- movie/pc1_movie.mpg
- movie/pc2_movie.mpg
- movie/pc3_movie.mpg
- movie/pc4_movie.mpg
- movie/pc5_movie.mpg
- movie/pc6_movie.mpg
